# Supplementary material for: A Systematic Review of the Level of Evidence in Economic Evaluations of Medical Devices: The Example of Vertebroplasty and Kyphoplasty
Source: PLoS One. 2015 Dec 10;10(12):e0144892. doi: 10.1371/journal.pone.0144892 (PMC4675526; doi:10.1371/journal.pone.0144892)
Supplement: S1 Dataset — (XLS) [file pone.0144892.s002.xls]

## Sheet: BMJ Checklist
			Voidey et al evaluation économique cyphoplastie	Lange t al survival and cost comparaison of kyphoplastie and percuatneous	Gan et al is balloon kyphoplasty better tan percutaneous vertebroplasty	Goz et al vertebroplasty and kyphoplasty : national outcomes and trends	Itagaki et al Percutaneous Vertebroplasty and Kyphoplasty for pathologic Vertebral	Chew et al Health service cost associated with percutaneous vertebroplasty	Flug et al vertebral augmentation vs comparative therapy	Ong et al two year cost comparison of V and K	Svedbom et al balloon K compared to V and non surgical	Edidin et al cost effectiveness alysis of treatment	Tang et al osteoporotic vertebral compression fractures	Takura et al cost effectiveness analysis vertebroplasty	Fritzell et al cost effectiveness of K vs standard medical ttt	Mehio et al comparative hospital economics and patient presentation V and K	Becker et al comparison of inpatient treatment costs after balloon K	Ström et al Cost effectiveness of balloon K	Masala et al cost effectiveness of V in ostoeporotic	Gray et al costs and state-specific rates of thoracic	Hart et al proximal junctional acute collapse cranial	Lad et al national trends in vertebral augmantation procedures fot the ttt	Zampini et al comparaison of 5766 vertebral compression fractures
	Economic evaluation		CMA	CEA	PEE	CEA	CEA	CUA	PEE	CMA	CEA	CEA	CEA	CUA	CEA	CMA	CEA	CEA	CEA	PEE	CMA	CMA	CEA
	Perspective
	Societal		1	1	0	1	1	1	0	1	1	1	0	1	1	0	0	1	0	1	0	0	0
	Hospital		0	0	1	0	0	0	1	0	0	0	1	0	0	1	1	0	1	0	1	1	1
	Patient		0	0	0	0	0	0	0	0	0	0	0	0	0	0	0	0	0	0	0	0	0
	Costs		Direct	Direct	Direct	Direct	Total	Direct	Total	Direct	Direct	Total	Direct	Direct	Total	Total	Direct	Total	Direct	Direct	Direct	Direct	Direct
	Comparator		0	1	1	1	1	0	1	1	1	1	1	0	1	1	1	1	1	0	1	1	1
	Time window (month)		32	60	84	72	120	4	30	60	24	48	46	12	35	24	48	12	12	48	25	132	12
	Uncertainty analysis		0	0	0	0	0	0	0	0	1	1	0	1	1	0	0	1	0	0	1	0	0
	ICER		NA	NA	NA	0	NA	1	NA	NA	1	1	0	1	1	NA	0	1	1	NA	NA	NA	0
	Source of funding		None	Private	Public	None	Public	None	None	Private	Private	Private	None	None	Private	Private	Private	Private	None	Public	None	None	None
	S1 Dataset. BMJ checklist completed
