# Supplementary material for: A Systematic Review of the Level of Evidence in Economic Evaluations of Medical Devices: The Example of Vertebroplasty and Kyphoplasty
Source: PLoS One. 2015 Dec 10;10(12):e0144892. doi: 10.1371/journal.pone.0144892 (PMC4675526; doi:10.1371/journal.pone.0144892)
Supplement: S2 Dataset — (XLS) [file pone.0144892.s003.xls]

## Sheet: Cooper Checklist
S2 Dataset. Cooper checklist completed							Voidey et al evaluation économique cyphoplastie	Lange t al survival and cost comparaison of kyphoplastie and percuatneous	Gan et al is balloon kyphoplasty better tan percutaneous vertebroplasty	Goz et al vertebroplasty and kyphoplasty : national outcomes and trends	Itagaki et al Percutaneous Vertebroplasty and Kyphoplasty for pathologic Vertebral	Chew et al Health service cost associated with percutaneous vertebroplasty	Flug et al vertebral augmentation vs comparative therapy	Ong et al two year cost comparison of V and K	Svedbom et al balloon K compared to V and non surgical	Edidin et al cost effectiveness alysis of treatment	Tang et al osteoporotic vertebral compression fractures	Takura et al cost effectiveness analysis vertebroplasty	Fritzell et al cost effectiveness of K vs standard medical ttt	Mehio et al comparative hospital economics and patient presentation V and K	Becker et al comparison of inpatient treatment costs after balloon K	Ström et al Cost effectiveness of balloon K	Masala et al cost effectiveness of V in ostoeporotic	Gray et al costs and state-specific rates of thoracic	Hart et al proximal junctional acute collapse cranial	Lad et al national trends in vertebral augmantation procedures fot the ttt	Zampini et al comparaison of 5766 vertebral compression fractures
Design
1+	Meta-analysis of RCTs with direct comparison between comparator therapies, measuring final outcomes						1+								1+			1+				1
1	Single RCT with direct comparison between comparator therapies, measuring final outcomes									1		1		2					1					1
2+	Meta-analysis of RCTs with direct comparison between comparator therapies, measuring surrogate outcomes
	Meta-analysis of placebo-controlled RCTs with similar trial populations, measuring the final outcomes for each individual therapy
2	Single RCT with direct comparison between comparator therapies, measuring the surrogate outcomes										2
	Single placebo-controlled RCTs with similar trial populations, measuring the final outcomes for each individual therapy										2									2
3+	Meta-analysis of placebo-controlled RCTs with similar trial populations, measuring the surrogate outcomes
3	Single placebo-controlled RCTs with similar trial populations, measuring the surrogate outcomes for each individual therapy
4	Case control or cohort studies							4	4							4	4						4		4
5	Non-analytic studies (e.g. case reports, case series)
6	Expert opinion												6
9	Not clearly stated																				9					9	9
Baseline clinical data
1	Case series or analysis of reliable administrative databases specifically conducted for the study covering patients solely from the jurisdiction of interest															1?						1			1
2	Recent case series or analysis of reliable administrative databases covering patients solely from the jurisdiction of interest							2		2				2	2												2
3	Recent case series or analysis of reliable administrative databases covering patients solely from another jurisdiction								3										3
4	Old case series or analysis of reliable administrative databases. Estimates from RCTs																						4
5	Estimates from previously published economic analyses: unsourced																			5
6	Expert opinion												6				6	6
9	Not clearly stated						9				9	9									9			9		9
Data source
1	Prospective data collection or analysis of reliable administrative data for specific study											1						1
2	Recently published results of prospective data collection or recent analysis of reliable administrative data: same jurisdiction						2	2	2	2	2		2	2		2	2		2	2	2		2	2	2	2	2
3	Unsourced data from previous economic evaluations: same jurisdiction														3
4	Recently published results of prospective data collection or recent analysis of reliable administrative data: different jurisdiction																					4
5	Data source not known: different jurisdiction
6	Expert opinion
9	Not clearly stated
Costs
1	Cost calculations based on reliable databases or data sources conducted for specific study: same jurisdiction							1				1													1
2	Recently published cost calculations based on reliable databases or data course: same jurisdiction										2		2	2		2			2	2	2	2	2
3	Data source not known: same jurisdiction								3															3		3	3
4	Using charge (price) rather than cost when societal perspective was adopted						4			4								4
5	Recently published cost calculations based on reliable databases or data sources: different jurisdiction														5
6	Data source not known: different jurisdiction
9	Not clearly stated																9
Utility							NA	NA	NA	NA	NA		NA	NA			NA			NA	NA			NA	NA	NA	NA
1	Direct utility assessment for the specific study from a sample either:
	(a) of the general population, or
	(b) with knowledge of the disease(s) of interest, or
	(c) of patients with the disease(s) of interest											1c				1c		1c
	Indirect utility assessment from specific study from patient sample with disease(s) of interest, using a tool validated for the patient population
2	Indirect utility assessment from a patient sample with disease(s) of interest, using a tool not validated for the patient population
3	Direct utility assessment from a previous study from a sample either:																					3
	(a) of the general population, or
	(b) with knowledge of the disease(s) of interest, or														3b
	(c) of patients with the disease(s) of interest																		3c
	Indirect utility assessment from previous study from patient sample with disease(s) of interest, using a tool validated for the patient population
4	Data source not known: method of elicitation unknown
5	Patient preference values obtained from a visual analogue scale																						5
6	Delphi panels, expert opinion
9	Not clearly stated
